# Supplementary material for: Upregulation of programmed death ligand-1 in tumor-associated macrophages affects chemotherapeutic response in ovarian cancer cells
Source: PLoS One. 2023 Feb 9;18(2):e0277285. doi: 10.1371/journal.pone.0277285 (PMC9910707; doi:10.1371/journal.pone.0277285)
Supplement: S1 File — (XLSX) [file pone.0277285.s001.xlsx]

## Sheet: Sheet1
Age 17-76(52.6)	Patho	Stage	Pretreatment CA=125	PD-L1 expression	OS	PFS	Status
	Serous	3	8770	2	44	17	Death
	Serous	3	290	1	9	14	Death
	Serous	3	809	2	97	80	Live
	Serous	3	5.2	1	67	13	Death
	Serous	3	1648	1	79	32	Death
	Serous	2	128.4	1	91		Live
	Serous	3	2182	1	91		Live
	Serous	4	1886	3	8	2	Live
	Serous	3	869.8	1	81		Live
	Serous	1	171.8	0	79	55	Live
	Serous	3	4137.5	1	40	10	Death
	Serous	3	87	1	51	30	Death
	Serous	2	107	1	70		live
	Serous	3	418.4	1	18	12	Death
	Serous	3	77.1	1	59		Live
	Serous	1	100.4	1	55		Live
	Serous	4	19839	2	54	23	Live
	Serous	3	1422.2	1	54	22	Live
	Serous	4	8203	1	52		Live
	Serous	2	1365	2	40	13	Death
	Serous	1	191.2	1	50		Live
	Serous	3	20388.1	1	33	12	Death
	Serous	3	923.9	0	48	12	Live
	Serous	3	2064	1	46		Live
	Serous	4	535	1	43	31	Live
	Serous	3	104.1	1	41		Live
	Serous	3	370.3	1	37	12	Live
	Serous	1	348.1	0	33		Live
	Serous	2	142.4	1	18	5	Death
	Serous	4	1446.5	1	36	19	Death
	Serous	3	372.7	0	19	10	Death
	Serous	1	18.3	1	28		Live
	Serous	3	13.5	1	27		Live
	Serous	4	6341.7	0	16	10	Live
	Serous	3		1	21		Live
	Serous	3	11.1	0	20	15	Live
	Serous	3	62	2	17	11	Live
	Serous	3	1000	2	45	11	Death
	Serous	3	1554	1	29	11	Death
	Serous	3	3028	1	107		Live
	Serous	3	5823	2	67	55	Death
	Serous	3	3327	2			Live
	Endometrioid	1	159.3	2	40	24	Death
	Serous	1	145.5	0	93		Live
	Clear cell	1	15.9	1	92		Live
	Mucinous	1	206.2	3	90		Live
	Endometrioid	1	191.1	1	90		Live
	Serous	3	474.8	1	73	37	Death
	Serous	2	2221	1	89		Live
	Mucinous	1	61.4	1	89		Live
	Clear cell	1	96.3	2	88		Live
	Clear cell	1	47.9	3	87		Live
	Endometrioid	2	801	2	78		Live
	Mucinous	1	32.3	0	75		Live
	Endometrioid	3	17223.1	1	73		Live
	Clear cell	3	708.9	1	72		Live
	Clear cell	1	93.6	1	71		Live
	Endometrioid	1	80.18	1	71		Live
	Mucinous	3	117.7	1	70		Live
	Serous	4	46.8	1	70		Live
	Clear cell	3	235.8	2	67		Live
	Clear cell	1	48.6	1	67		Live
	Endometrioid	1	11.1	0	62		Live
	Serous	3	690.7	1	62		Live
	Clear cell	1	10.7	0	61		Live
	Clear cell	1	16.7	2	52		Live
	Mucinous	2	175.6	0	52	43	Live
	Endometrioid	1	56.3	1	49		Live
	Mucinous	1	666.5	1	47		Live
	Endometrioid	1	217	0	44		Live
	Clear cell	1	13.61	1	33		Live
	Clear cell	1	496.6	1	32	24	Live
	Clear cell	1	6.6	2	32		Live
	Mucinous	3	799	0	30	10	Live
	Mucinous	2	362.2	1	23	14	Death
	Clear cell	1	206.9	1	27		Live
	Endometrioid	1	25	1	25		Live
	Mucinous	1		1	24		Live
	Mucinous	1	17.3	1	23		Live
	Mucinous	2	9	1	22		Live
	Mucinous	1		2	22		Live
	Endometrioid	3	12.8	1	20	9	Live
	Clear cell	1	7.4	1	20		Live
	Serous	3	62	1	17	12	Live
	Clear cell	3	60.9	1	11		Death
